# Supplementary material for: Pan-genome and transcriptome analyses provide insights into genomic variation and differential gene expression profiles related to disease resistance and fatty acid biosynthesis in eastern black walnut (Juglans nigra)
Source: Hortic Res. 2023 Feb 1;10(3):uhad015. doi: 10.1093/hr/uhad015 (PMC10031739; doi:10.1093/hr/uhad015)
Supplement: Web_Material_uhad015 [file web_material_uhad015.zip › Supplementary Tables.xlsx]

## Sheet: Table S1
Table S1. Summary of sequencing data of Juglans nigra
Platform	Total data (G)	Sequence coverage (X)	Genome size
Illumina Hiseq (short reads)	23.6	43.61	553.8 Mb
PacBio (long reads)	15.9	28.71	540.8 Mb
Hi-C (high-throughput chromatin conformation capture)	55	100.8	530.2 Mb (Anchored to 16 chromosomes)
Total	94.5	173.12	/

## Sheet: Table S2
Table S2. Summary of the genome assembly of Juglans nigra based on Hi-C sequencing data.
Sample ID	Contig length	Scaffold length	Contig number	Scaffold number
Total	540839626	540843226	168	132
Max	33379897	50134109	-	-
Number>=2000	-	-	168	132
N50	21711758	35148204	11	7
N60	16416678	33050827	13	9
N70	11393237	30041948	18	11
N80	8992215	27482680	23	12
N90	6281693	22302058	30	15

## Sheet: Table S3
Table S3. Statistical summary of the sizes of the chromosomes of Juglans nigra (our assembly), J. nigra (‘Sparrow’) (Stevens et al. 2018), J. nigra (‘BNU’) (Bai et al. 2018), J. microcarpa (Zhu et al. 2019), and Persian walnut (J. regia, ‘Chandler’) (Marrano et al. 2020).
J. nigra, NWAFU168		J. nigra, ‘Sparrow’		J. nigra, ASM291648 v2		J. microcarpa		J. regia, ‘Chandler’
Chromosome ID	Length (bp)	Chromosome ID	Length (bp)	Chromosome ID	Length (bp)	Chromosome ID	Length (bp)	Chromosome ID	Length (bp)
Chr1	43198068	chr3	40310847	pseudoChr01	40579570	JmiChr01	43614719	Chr01	45207397
Chr2	37882701	chr11	34397959	pseudoChr02	33435355	JmiChr02	38364907	Chr02	37821870
Chr3	35059705	chr9	32516133	pseudoChr03	34804680	JmiChr03	35798223	Chr03	35064427
Chr4	33050827	chr10	26667436	pseudoChr04	29824771	JmiChr04	32113326	Chr04	34823025
Chr5	22101821	chr14	21063601	pseudoChr05	22554946	JmiChr05	21889424	Chr05	22562875
Chr6	37441022	chr15	32040591	pseudoChr06	38483342	JmiChr06	36225362	Chr06	39020271
Chr7	50134109	chr1	43016657	pseudoChr07	52028492	JmiChr07	49856174	Chr07	52418484
Chr8	30279695	chr8	25500820	pseudoChr08	29256259	JmiChr08	27577207	Chr08	30564197
Chr9	22929950	chr13	24877359	pseudoChr09	22033469	JmiChr09	22373256	Chr09	24263475
Chr10	35148204	chr4	32992802	pseudoChr10	38847130	JmiChr10	34707362	Chr10	37707155
Chr11	35868916	chr7	34785003	pseudoChr11	40108552	JmiChr11	35629462	Chr11	37114715
Chr12	30041948	chr2	30130979	pseudoChr12	30141340	JmiChr12	30169828	Chr12	31492331
Chr13	40306575	chr5	36924277	pseudoChr13	40322652	JmiChr13	39900371	Chr13	39757759
Chr14	27007921	chr12	22088259	pseudoChr14	26486164	JmiChr14	26765518	Chr14	28841373
Chr15	22302058	chr16	17790123	pseudoChr15	19540967	JmiChr15	19962766	Chr15	20407330
Chr16	27482680	chr6	25774128	pseudoChr16	27401882	JmiChr16	27832763	Chr16	28711772
Note: The details of three J. nigra genomes see Supplementary Table S4.

## Sheet: Table S4
Table S4 Assembly statistics for three Juglans nigra genomes.
Taxon	Sample name	Version	Assembly	Genome Size	Number of Scaffolds	Contig/Scaffolds N50	Number of Genes	Platform	Location and Details	Reference and Downloads	Note
J. nigra	NWAFU168		Chromosome-level	540839626	132	35.1 Mb	29506	Illumina+PacBio+Hi-C	An orchard-grown tree growing in Northwest A &F University, Yangling, Shaanxi, China	In this study; NCBI BioProject Number: PRJNA801766
J. nigra	‘Sparrow’	v1.0	Scaffold-level	620766650	90472	244,921 bp	/	Illumina TruSeq+Illumina HiSeq 2500+PacBio	State of Missouri, United States of America	Stevens et al. 2018; NCBI Bioproject Number: PRJNA445704	The chromosome-level genome of 'Sparrow' was available http://xhhuanglab.cn/data/juglans.html
J. nigra	ASM291648 v2	V1.3	Scaffold-level	688 Mb	16371	290 kb	/	Illumina HiSeq 2500+Illumina HiSeq X ten	Institute of Botany, Chinese Academy of Sciences, Beijing, China	Bai et al. 2018; NCBI Bioproject Number: PRJNA356989
J. nigra		V2.0	Pseudo chromosome-level	531994817	431	2.4 Mb	/	Illumina HiSeq 2500+Illumina HiSeq X ten	Institute of Botany, Chinese Academy of Sciences, Beijing, China	Bai et al. 2018; NCBI Bioproject Number: PRJNA356989

## Sheet: Table S5
Table S5. Genome quality of Juglans nigra assembly, based on BUSCO assessment.
Type	Number	Percentage
Complete BUSCOs (C)	1598	0.99
Complete and single-copy BUSCOs (S)	1469	0.91
Complete and duplicated BUSCOs (D)	129	0.08
Fragmented BUSCOs (F)	8	0.005
Missing BUSCOs (M)	8	0.005
Total BUSCO groups searched	1614	1

## Sheet: Table S6
Table S6. Statistical summary of whole-genome resequencing from 74 section Rhysocaryon genotypes mapped onto the Juglans nigra genome assembly.
Sample name	Species	Cean Reads	Paired Reads	Mapped Reads	Mapped Rates	Properly Mapped Reads	Properly Mapped Rates	Average Depth	Accession number	SNPs	Indel
J.nigra_1	J. nigra	91636982	90637526	88765785	0.9687	83063984	0.9164	20.8153	CNS0262214	736024	333589
J.nigra_2	J. nigra	89958881	88641578	87585205	0.9736	80567660	0.9089	20.0129	CNS0262245	1085176	486888
J.nigra_3	J. nigra	89873804	88557486	87504466	0.9736	80559962	0.9097	19.9971	CNS0262253	1085114	486807
J.nigra_4	J. nigra	101426701	100104928	98924084	0.9753	91906920	0.9181	22.8152	CNS0262260	1091657	493169
J.nigra_5	J. nigra	101288653	99968244	98791060	0.9753	91887220	0.9192	22.7887	CNS0262214	1091572	493103
J.nigra_6	J. nigra	91166885	89968826	87988309	0.9651	81325742	0.9039	20.6524	CNS0262227	1068716	446641
J.nigra_7	J. nigra	41163985	40715428	39906325	0.9694	37433428	0.9194	7.79063	CNS0262235	879071	323189
J.nigra_8	J. nigra	41277655	40823496	40013177	0.9694	37517126	0.919	8.03484	CNS0262235	892901	330439
J.nigra_9	J. nigra	69146504	68356048	67261983	0.9727	62907142	0.9203	12.6342	CNS0262059	1070678	449695
J.nigra_10	J. nigra	69037542	68244710	67151493	0.9727	62776434	0.9199	13.0063	CNS0262059	1080480	455554
J.nigra_11	J. nigra	65635458	64938924	62502306	0.9523	58553694	0.9017	12.3187	CNS0262148	828426	270551
J.nigra_12	J. nigra	64771379	64079032	61677304	0.9522	57759752	0.9014	12.4868	CNS0262148	833074	273864
J.nigra_13	J. nigra	44802186	44093376	42953124	0.9587	39067270	0.886	8.55667	CNS0262213	899594	332445
J.nigra_14	J. nigra	44955605	44240730	43097877	0.9587	39183108	0.8857	8.80672	CNS0262213	912574	339472
J.nigra_15	J. nigra	48984037	48279540	47582047	0.9714	43884722	0.909	9.46259	CNS0262181	862902	323407
J.nigra_16	J. nigra	48612359	47955400	47214890	0.9713	43678576	0.9108	9.58916	CNS0262115	872150	330028
J.nigra_17	J. nigra	51127580	50261888	47374185	0.9266	42592618	0.8474	9.42153	CNS0262181	831313	299068
J.nigra_18	J. nigra	50861320	49991938	47112962	0.9263	42326416	0.8467	9.60464	CNS0262015	840474	303936
J.nigra_19	J. nigra	60323829	59758452	58820467	0.9751	55825454	0.9342	11.7899	CNS0262126	1019772	408449
J.nigra_20	J. nigra	60833794	60259648	59317140	0.9751	56283068	0.934	12.2206	CNS0262224	1028986	415308
J.nigra_21	J. nigra	57477962	56907844	56266910	0.9789	53168458	0.9343	11.1206	CNS0261971	993249	395914
J.nigra_22	J. nigra	57203890	56631124	56003868	0.979	52905976	0.9342	11.3844	CNS0262104	999057	401025
J.nigra_23	J. nigra	47777530	47305064	46568853	0.9747	44125888	0.9328	9.54642	CNS0262115	936705	350171
J.nigra_24	J. nigra	47024839	46554364	45835773	0.9747	43416118	0.9326	9.64173	CNS0262093	942720	353730
J.nigra_25	J. nigra	49944064	49417000	48537963	0.9718	45569290	0.9221	9.71964	CNS0262015	879988	334062
J.nigra_26	J. nigra	49519001	48990772	48124757	0.9718	45164564	0.9219	9.8974	CNS0262159	886560	337988
J.nigra_27	J. nigra	51250806	50721632	50239797	0.9803	47392280	0.9344	9.96481	CNS0262093	1013220	428899
J.nigra_28	J. nigra	51216603	50682710	50210618	0.9804	47338174	0.934	10.2447	CNS0262159	1021806	433451
J.nigra_29	J. nigra	56834392	56222694	55718194	0.9804	52629954	0.9361	10.8435	CNS0262257	981781	409788
J.nigra_30	J. nigra	56830710	56214718	55718271	0.9804	52626340	0.9362	11.1663	CNS0262104	989607	415592
J.nigra_31	J. nigra	60776655	60204456	59618801	0.9809	56490866	0.9383	11.4527	CNS0262224	1005624	393945
J.nigra_32	J. nigra	60586694	60010010	59432400	0.9809	56285730	0.9379	11.7726	CNS0262126	1012267	399137
J.nigra_33	J. nigra	57314732	56738012	55912400	0.9755	53036390	0.9348	10.9523	CNS0262257	920042	372109
J.nigra_34	J. nigra	57231942	56651970	55827659	0.9755	52927968	0.9343	11.2589	CNS0262182	927654	377123
J.nigra_35	J. nigra	56340722	55846002	55124232	0.9784	52484206	0.9398	10.7616	CNS0262246	970867	376429
J.nigra_36	J. nigra	56396485	55899266	55180739	0.9784	52523216	0.9396	11.0994	CNS0262182	978903	382319
J.nigra_37	J. nigra	53549668	53046614	52566065	0.9816	49904656	0.9408	10.5503	CNS0262037	987139	391391
J.nigra_38	J. nigra	53780314	53271630	52792993	0.9816	50112648	0.9407	10.8891	CNS0261971	996029	397365
J.nigra_39	J. nigra	54793291	54078190	53314480	0.973	49714318	0.9193	10.4601	CNS0262037	959174	359370
J.nigra_40	J. nigra	54863922	54142970	53387225	0.9731	49761336	0.9191	10.778	CNS0262246	969758	366115
J.nigra_41	J. nigra	86710777	85711750	84119954	0.9701	80517842	0.9394	18.0381	CNS0262244	1213253	530735
J.nigra_42	J. nigra	86152230	85212686	80080307	0.9295	76830190	0.9016	20.5159	CNS0262205	1199113	533908
J.nigra_43	J. nigra	141933788	140715230	140944686	0.993	133679556	0.95	32.3053	CNS0262231	1113396	523350
J.nigra_44	J. nigra	166503427	165187340	165110513	0.9916	158945050	0.9622	37.2923	CNS0262231	1127704	533223
J.nigra_45	J. nigra	133353826	132197660	130678438	0.9799	125292548	0.9478	31.8155	SRR9313679	1102775	520499
J.nigra_46	J. nigra	128904295	127772976	126006271	0.9775	120819172	0.9456	30.2997	SRR9313678	1071093	504517
J.nigra_47	J. nigra	129906911	128423810	124704264	0.96	117777086	0.9171	29.1747	SRR9313677	1163684	540488
J.nigra_48	J. nigra	133891437	132685466	130332834	0.9734	124953230	0.9417	31.4332	SRR9313676	1143892	534826
J.nigra_49	J. nigra	129365190	128254868	127075449	0.9823	122047662	0.9516	30.9018	SRR9313675	1146699	538187
J.nigra_50	J. nigra	132085770	130945816	128346571	0.9717	123185432	0.9407	30.5905	SRR9313674	1145092	537431
J.nigra_51	J. nigra	125489907	124465270	122948136	0.9797	118049674	0.9485	29.7564	SRR9313673	1126387	530372
J.nigra_52	J. nigra	132155315	131052454	129429323	0.9794	124440158	0.9495	31.0954	SRR9313672	1148076	538827
J.nigra_53	J. nigra	130416053	129163178	127004985	0.9738	121067594	0.9373	30.6059	SRR9313671	1194271	553315
J.nigra_54	J. nigra	170954076	165772432	168405288	0.9851	153883392	0.9283	37.8841	SRR5097496	1128703	535978
J. microcarpa_1	J. microcarpa	27556144	27261494	26994335	0.9796	25374638	0.9308	6.27288	SRR7276509	1330779	473900
J.microcarpa_2	J. microcarpa	29222730	28942438	28847952	0.9872	27344094	0.9448	6.73762	SRR7276511	1238315	457218
J.microcarpa_3	J. microcarpa	25835732	25572210	25380587	0.9824	23962978	0.9371	5.91571	SRR7276522	1238780	447191
J.microcarpa_4	J. microcarpa	25439888	25172216	24841187	0.9765	23316588	0.9263	5.74473	SRR7276547	1136303	412591
J.microcarpa_5	J. microcarpa	30890683	30433754	30420092	0.9848	28030340	0.921	7.10768	SRR7276568	1867603	627643
J.microcarpa_6	J. microcarpa	159949399	158267724	157630641	0.9855	150634946	0.9518	35.1128	SRR5097497	1483035	647474
J.microcarpa_7	J. microcarpa	148131435	146408196	146002150	0.9856	139138238	0.9503	32.7511	SRR5097506	1682160	703907
J.hindsii_1	J. hindsii	158953899	155769754	155695911	0.9795	142304018	0.9136	33.0336	SRR5097501	2076205	766645
J.major_1	J. major	137557117	135290146	135598882	0.9858	126333286	0.9338	29.1752	SRR5097485	2104614	808470
J.mollis_1	J. mollis	165003329	161912812	163040450	0.9881	148436270	0.9168	37.4553	SRR9313636	2181730	754214
J.steyermarkii_1	J. steyermarkii	167307531	159757490	164088653	0.9808	131375184	0.8223	35.8552	SRR9313635	2180105	752315
J.pyriformis_1	J. pyriformis	186863724	183784610	183716501	0.9832	168423510	0.9164	42.0101	SRR9313637	2215028	759361
J.olanchana_1	J. olanchana	179339036	175117054	175304220	0.9775	154480036	0.8822	39.7282	SRR9313632	2282920	789737
J.olanchana_2	J. olanchana	162463392	159207182	157281632	0.9681	141638476	0.8896	35.4462	SRR9313631	2143435	736165
J.neotropica_1	J. neotropica	155663110	152067436	152150792	0.9774	142774098	0.9389	33.9129	SRR9313633	2207371	832287
J.jamaicensis_1	J .jamaicensis	178550447	174363856	175427792	0.9825	160868084	0.9226	40.0521	SRR9313644	2121539	811514
J.jamaicensis_2	J .jamaicensis	128820791	125460170	122587602	0.9516	112051338	0.8931	26.7014	SRR9313643	2184085	826859
J.venezuelensis_1	J. venezuelensi	158965285	155759856	148186689	0.9322	132684310	0.8519	33.3234	SRR9313662	2048651	719476
J.californica_1	J. californica	168274203	164781906	163744508	0.9731	149112848	0.9049	34.6828	SRR5097487	2394484	877530
J.mexicana_1	J. californica	175140615	170911268	170261243	0.9721	149889610	0.877	40.7062	SRR9313638	2036586	720139

## Sheet: Table S7
Table S7. Statistical summary of the annotation of the Juglans nigra genome using six databases (SwissProt, Nr, KEGG, InterPro, GO, and Pfam).
Type	Number	Percent (%)
Total	30261	-
Nr (non-redundant)	29151	96.33
InterPro (Protein sequence analysis and classification)	28644	94.66
Swissprot ( Swiss Institute of Bioinformatics and Protein Information Resource)	23202	76.67
KEGG (Kyoto Encyclopedia of Genes and Genomes)	23106	76.36
Pfam (The Pfam protein families database)	23065	76.22
GO (Gene ontology)	18116	59.87
Annotated	29506	97.51
Unannotated	755	2.49

## Sheet: Table S8
Table S8. Abundance and size of noncoding RNA in Juglans nigra.
Type		Copy number	Average length (bp)	Total length (bp)	Percentage of genome
miRNA		372	126	46871	0.008666
tRNA		1036	75.57	78290	0.014476
rRNA	rRNA	5431	290.49	1577665	0.29
	18S	568	1652.47	938602	0.17
	28S	2019	140.81	284290	0.052564
	5.8S	512	159.53	81677	0.015102
	5S	2332	117.11	273096	0.050494
snRNA	snRNA	855	112.44	96134	0.017775
	CD-box	601	104.32	62699	0.011593
	HACA-box	103	124.01	12773	0.002362
	splicing	148	136.51	20203	0.003735
	scaRNA	3	153	459	8.5e-05
	Unknown	0	0	0	0
		13980	3192.26	3472759	0.636852

## Sheet: Table S9
Table S9. Summary of genome comparisons and clusters of gene families in Arabidopsis thaliana, Carya cathayensis, Carya illinoinensis, Castanea mollissima, Juglans mandshurica, Juglans macrocarpa, Juglans nigra, Juglans regia, Juglans sigillata, Malus domestica, Olea europaea, Oryza sativa, Populus trichocarpa, Pistacia vera, Quercus robur, Sesamum indicum, Theobroma cacao, and Vitis vinifera.
Species name	Genome version	Genome size (Mb)	Protien size (Mb)	Order	Family	Number of genes	Number of genes in orthogroups	Number of unassigned genes	Percentage of genes in orthogroups	Percentage of unassigned genes	Number of orthogroups containing species	Percentage of orthogroups containing species	Number of species-specific orthogroups	Number of genes in species-specific orthogroups	Percentage of genes in species-specific orthogroups	Expansions	Contractions	Rapidly evolving families	Transposable elements (TEs) Mb	NCBI Accession Number	Reference
Arabidopsis thaliana	2	119.95	23.6	Brassicales	Brassicaceae	48265	45798	2467	94.9	5.1	14483	45	1896	8350	17.3	4125	1621	156	23.87	PRJNA13190	Arabidopsis Genome Initiative. Analysis of the genome sequence of the flowering plant Arabidopsis thaliana. Nature. 2000;408: 796-815.
Carya cathayensis	2	750.198	12.4	Fagales	Juglandaceae	32906	31125	1781	94.6	5.4	15687	48.7	201	532	1.6	1530	588	101	378.1	PRJNA435846	Huang Y, Xiao L, Zhang Z, et al. The genomes of pecan and Chinese hickory provide insights into Carya evolution and nut nutrition. GigaScience. 2019;8: giz036.
Carya illinoinensis	2	795.847	11.7	Fagales	Juglandaceae	31074	29463	1611	94.8	5.2	15249	47.3	135	335	1.1	1283	677	67	427.37	PRJNA435846	Huang Y, Xiao L, Zhang Z, et al. The genomes of pecan and Chinese hickory provide insights into Carya evolution and nut nutrition. GigaScience. 2019;8: giz036.
Castanea mollissima	2	773.412	13.7	Fagales	Fagaceae	38146	35744	2402	93.7	6.3	15823	49.1	609	2770	7.3	2037	607	97	431.1	PRJNA559042	Xing Y, Liu Y, Zhang Q, et al. Hybrid de novo genome assembly of Chinese chestnut (Castanea mollissima). GigaScience. 2019;8: giz112.
Juglans mandshurica	2	548.302	13.5	Fagales	Juglandaceae	29011	28032	979	96.6	3.4	14475	44.9	106	362	1.2	627	1857	76	342.25	PRJNA674421	Yan F, Xi RM, She RX, et al. Improved de novo chromosome-level genome assembly of the vulnerable walnut tree Juglans mandshurica reveals gene family evolution and possible genome basis of resistance to lesion nematode. Mol Ecol Resour. 2021;21: 2063–2076.
Juglans microcarpa	2	605.996	12.4	Fagales	Juglandaceae	29496	28568	928	96.9	3.1	14390	44.7	118	364	1.2	806	1472	138	247.61	PRJNA445704	Zhu T, Wang L, You FM, et al. Sequencing a Juglans regia × J. microcarpa hybrid yields high-quality genome assemblies of parental species. Hortic Res. 2019;6: 55.
Juglans nigra	2	540.801	13	Fagales	Juglandaceae	30261	29047	1214	96	4	15365	47.7	58	141	0.5	1037	705	91	274.24	PRJNA801766	in this study
Juglans regia	2	606.07	13.6	Fagales	Juglandaceae	41081	40403	678	98.3	1.7	14650	45.5	124	370	0.9	3154	788	662	248.61	PRJNA445704	Marrano A, Britton M, Zaini PA, et al. High-quality chromosome-scale assembly of the walnut (Juglans regia L.). Gigascience. 2020;9: 1–16.
Juglans sigillata	2	547.543	12.9	Fagales	Juglandaceae	30387	29882	505	98.3	1.7	14924	46.3	55	162	0.5	590	1386	242	274.1	PRJNA445704	Ning DL, Wu T, Xiao LJ, et al. Chromosomal-level assembly of Juglans sigillata genome using Nanopore, BioNano, and Hi-C analysis. GigaScience. 2020;9: giaa006.
Malus domestica	2	658.857	31.4	Rosales	Rosaceae	45116	40100	5016	88.9	11.1	15503	48.1	997	3442	7.6	0	7893	723	416.2	PRJNA28845	Velasco R, Zharkikh A, Affourtit J, et al. The genome of the domesticated apple (Malus × domestica Borkh.). Nat Genet. 2010;42: 833-839.
Olea europaea	2	1486.12	21.2	Lamiales	Oleaceae	50684	46465	4219	91.7	8.3	14882	46.2	1006	8728	17.2	2958	1660	61	638.29	PRJNA417827	Cruz F, Julca I, Gómez-Garrido J, et al. Genome sequence of the olive tree, Olea europaea. Gigascience. 2016;5: 29.
Oryza sativa	2	382.773	10.3	Poales	Poaceae	28555	23800	4755	83.3	16.7	12760	39.6	990	4115	14.4	1249	3380	2	97.99	PRJEB29274	Jain R, Jenkins J, Shu S, et al. Genome sequence of the model rice variety KitaakeX. BMC Genomics. 2019;20: 905.
Populus trichocarpa	2	422.94	11.9	Malpighiales	Salicaceae	73007	67508	5499	92.5	7.5	15956	49.5	1472	6019	8.2	6453	265	698	123.71	PRJNA10772	Tuskan GA, Difazio S, Jansson S, et al. The genome of black cottonwood, Populus trichocarpa (Torr. & Gray). Science. 2006;313: 1596-604.
Pistacia vera	2	671.202	20.5	Sapindales	Anacardiaceae	41299	40440	859	97.9	2.1	14779	45.9	657	3322	8	2789	1928	63	474.54	PRJNA578116	Zeng L, Tu XL, Dai H, et al. Whole genomes and transcriptomes reveal adaptation and domestication of pistachio. Genome Biol. 2019;20: 79.
Quercus robur	1	789.212	11	Fagales	Fagaceae	25808	24790	1018	96.1	3.9	12405	38.5	211	740	2.9	626	3465	82	420.65	PRJEB19898	Plomion C, Aury JM, Amselem J, et al. Oak genome reveals facets of long lifespan. Nat Plants. 2018;4: 440-452.
Sesamum indicum	2	273.577	18.6	Lamiales	Pedaliaceae	35410	34863	547	98.5	1.5	13479	41.8	380	1478	4.2	2416	1728	42	77.86	PRJNA219369	Wang L, Yu S, Tong C, et al. Genome sequencing of the high oil crop sesame provides insight into oil biosynthesis. Genome Biol. 2014; 15: R39.
Theobroma cacao	2	324.9	14.9	Malvales	Malvaceae	30655	30260	395	98.7	1.3	13857	43	289	1361	4.4	1556	2986	25		PRJEB14326 and PRJNA51633	Argout X, Salse J, Aury JM, et al. The genome of Theobroma cacao. Nat Genet. 2011;43: 101-108..
Vitis vinifera	2	485.749	23.2	Rhamnales	Vitaceae	41208	40560	648	98.4	1.6	14445	44.8	550	3791	9.2	2812	2084	108	239.96	PRJNA33471 and PRJEA18785	Jaillon O, Aury JM, Noel B, et al. The grapevine genome sequence suggests ancestral hexaploidization in major angiosperm phyla. Nature. 2007; 449: 463-467.

## Sheet: Table S10
Table S10. The tissues, collection date, and RNA sequencing data of samples used for transcriptome analysis of Juglans nigra in this study.
Order	Tissues	Abbreviation	Collection date	Day after flowering (DAF)	Clean Base	Read Length	Q20(%)	GC(%)
1	Husk	HT1a	2021 July 24	80	7218106200	PE150	97.36	46.62
2	Husk	HT1b	2021 July 24	80	7240331100	PE150	97.13	46.2
3	Husk	HT1c	2021 July 24	80	7218519900	PE150	96.94	46.6
4	Husk	HT2a	2021 August 24	111	7207099200	PE150	97.78	46.28
5	Husk	HT2b	2021 August 24	111	7209172500	PE150	97.91	46.31
6	Husk	HT2c	2021 August 24	111	7227792600	PE150	97.59	46.79
7	Husk	HT3a	2021 September 29	140	7237656900	PE150	97.93	47.06
8	Husk	HT3b	2021 September 29	140	7242320100	PE150	97.84	50.2
9	Husk	HT3c	2021 September 29	140	7203570600	PE150	97.94	47.15
10	Shell	ST1a	2021 July 24	80	7229207100	PE150	97.35	45.76
11	Shell	ST1b	2021 July 24	80	7239439500	PE150	97.45	46.12
12	Shell	ST1c	2021 July 24	80	7237320900	PE150	97.44	46.31
13	Shell	ST2a	2021 August 24	111	6191775300	PE150	97.15	46.32
14	Shell	ST2b	2021 August 24	111	6185665500	PE150	97.06	46.32
15	Shell	ST2c	2021 August 24	111	7218550800	PE150	97.84	46.6
16	Shell	ST3a	2021 September 29	140	5884759200	PE150	97.1	43.72
17	Shell	ST3b	2021 September 29	140	6093926100	PE150	97.85	42.51
18	Shell	ST3c	2021 September 29	140	6150801900	PE150	97.13	45.46
19	Embryo	ET1a	2021 July 24	80	7227741600	PE150	97.17	50.21
20	Embryo	ET1b	2021 July 24	80	7226039100	PE150	97.43	49.26
21	Embryo	ET1c	2021 July 24	80	7210448400	PE150	97.25	50.47
22	Embryo	ET2a	2021 August 24	111	7226235900	PE150	97.82	50
23	Embryo	ET2b	2021 August 24	111	7239101100	PE150	97.82	49.97
24	Embryo	ET2c	2021 August 24	111	7237247700	PE150	97.86	49.38
25	Embryo	ET3a	2021 September 29	140	7243389900	PE150	97.12	45.83
26	Embryo	ET3b	2021 September 29	140	7205959800	PE150	97.84	46.01
27	Embryo	ET3c	2021 September 29	140	7220054100	PE150	97.82	46.27
28	Dry stigma	DT	2021 July 6	60	2971972875	PE150	97.16	46.52
29	Mature leaves	ML	2021 July 6	60	2966503337	PE150	97.36	46.23
30	Bark from stems	BA	2021 July 6	60	3059227764	PE150	97.94	46.16
31	Immature fruit	IMF	2021July 6	60	3364130806	PE150	97.78	46.08
32	New shoots	NS	2021 June 9	28	2900485346	PE150	97.68	46.3
33	Stem	SM	2021 July 6	60	3039850957	PE150	97.59	46.68

[truncated: 2 more sheets: Table S11, Table S12]
